# Supplementary material for: Unravelling the Collective Calcium Dynamics of Physiologically Aged Astrocytes under a Hypoxic State In Vitro
Source: Int J Mol Sci. 2023 Jul 31;24(15):12286. doi: 10.3390/ijms241512286 (PMC10419080; doi:10.3390/ijms241512286)
Supplement: Supplementary file 1 [file ijms-24-12286-s001.zip]

Archive with 3 entries (3 files):
- Supplementary materials.pdf
- Video S1 Young Astrocytes.mp4
- Video S2 Old Astrocytes.mp4
